# Supplementary material for: Serum Fatty Acid Profiles Are Associated with Disease Activity in Early Rheumatoid Arthritis: Results from the ESPOIR Cohort
Source: Nutrients. 2022 Jul 19;14(14):2947. doi: 10.3390/nu14142947 (PMC9322967; doi:10.3390/nu14142947)
Supplement: Supplementary file 1 [file nutrients-14-02947-s001.zip]

Archive with 1 entries (1 files):
- nutrients-1792973-supplementary.pdf
